# Supplementary material for: Integrated isotope-assisted metabolomics and 13C metabolic flux analysis reveals metabolic flux redistribution for high glucoamylase production by Aspergillus niger
Source: Microb Cell Fact. 2015 Sep 17;14:147. doi: 10.1186/s12934-015-0329-y (PMC4574132; doi:10.1186/s12934-015-0329-y)
Supplement: Supplementary file 1 — Additional file 1. The measured and estimated labelling information of amino acids fragments for optimal flux distributions. [file 12934_2015_329_MOESM1_ESM.xls]

## Sheet: Mass Spectrometry Data
		A. niger DS03043		A. niger CBS513.88
		Measured	Simulated	Measured	Simulated
Ala85	M+0	0.6563	0.6562	0.669	0.6691
	M+1	0.1768	0.1812	0.165	0.1702
	M+2	0.1668	0.1624	0.166	0.1601
Ala57	M+0	0.631	0.6294	0.631	0.6327
	M+1	0.183	0.1867	0.185	0.1799
	M+2	0.04	0.0383	0.047	0.0412
	M+3	0.146	0.1488	0.137	0.1375
Asp85	M+0	0.488	0.4885	0.5055	0.5154
	M+1	0.303	0.304	0.3003	0.2806
	M+2	0.154	0.1509	0.1371	0.1403
	M+3	0.055	0.0531	0.0571	0.0567
Asp57	M+0	0.4234	0.4243	0.449	0.4574
	M+1	0.2873	0.292	0.295	0.2829
	M+2	0.1612	0.1489	0.127	0.1231
	M+3	0.0901	0.0941	0.094	0.0961
	M+4	0.038	0.0266	0.035	0.0306
Glu85	M+0	0.383	0.3835	0.412	0.4127
	M+1	0.311	0.3015	0.285	0.2847
	M+2	0.214	0.2264	0.222	0.2211
	M+3	0.071	0.0695	0.062	0.0619
	M+4	0.021	0.0192	0.019	0.0185
Glu57	M+0	0.3243	0.3212	0.3467	0.3505
	M+1	0.2873	0.2895	0.2857	0.2792
	M+2	0.2342	0.2335	0.2188	0.2206
	M+3	0.1061	0.1116	0.1069	0.1075
	M+4	0.035	0.034	0.031	0.0313
	M+5	0.013	0.0086	0.011	0.0093
Ser85	M+0	0.636	0.6414	0.653	0.6523
	M+1	0.248	0.236	0.286	0.288
	M+2	0.116	0.1099	0.061	0.0593
Ser57	M+0	0.6274	0.6217	0.591	0.5914
	M+1	0.2188	0.2295	0.264	0.2655
	M+2	0.0639	0.0712	0.104	0.0969
	M+3	0.0899	0.0958	0.041	0.0421
Thr85	M+0	0.548	0.55	0.529	0.5224
	M+1	0.272	0.2681	0.275	0.2845
	M+2	0.13	0.131	0.136	0.1422
	M+3	0.05	0.0461	0.06	0.0575
Thr57	M+0	0.506	0.5043	0.486	0.4699
	M+1	0.269	0.2656	0.269	0.2906
	M+2	0.121	0.1328	0.12	0.1265
	M+3	0.082	0.0838	0.094	0.0987
	M+4	0.022	0.0237	0.031	0.0314
Val57	M+0	0.505	0.5026	0.5025	0.4993
	M+1	0.189	0.2024	0.2062	0.2087
	M+2	0.133	0.132	0.1341	0.1413
	M+3	0.122	0.1103	0.1131	0.1132
	M+4	0.029	0.0271	0.023	0.0266
	M+5	0.022	0.0198	0.021	0.0195
Val85	M+0	0.518	0.52	0.5115	0.5146
	M+1	0.21	0.2024	0.2052	0.2038
	M+2	0.197	0.2019	0.2182	0.2119
	M+3	0.062	0.0483	0.0511	0.0475
	M+4	0.013	0.0216	0.014	0.0223
Metabolite Abbreviations
	Ala	Alanine
	Asp	Aspartate
	Glu	Glutamate
	Ser	Serine
	Thr	Threonine
	Val	Valine
