# Supplementary material for: Integrated isotope-assisted metabolomics and 13C metabolic flux analysis reveals metabolic flux redistribution for high glucoamylase production by Aspergillus niger
Source: Microb Cell Fact. 2015 Sep 17;14:147. doi: 10.1186/s12934-015-0329-y (PMC4574132; doi:10.1186/s12934-015-0329-y)
Supplement: Supplementary file 2 — Additional file 2. The best-fit flux distribution and minimal weighted residual from the parameter estimations. [file 12934_2015_329_MOESM2_ESM.xls]

## Sheet: Net flux
	A. niger DS03043					A. niger CBS513.88
Reactions	Best fit	LB	UB	sd		Best fit	LB	UB	sd
GLC + ATP -> G6P	100.004	99.9063	100.102	0.048825		99.856	98.938	100.773	0.458725
G6P <-> F6P	32.6899	21.6209	43.7729	5.538		46.0955	24.0902	63.8019	9.92793
F6P + ATP -> FBP	58.2336	54.5263	64.3075	2.4453		65.7071	49.9402	71.6329	5.42318
FBP <-> DHAP + GAP	58.2336	54.5263	64.3075	2.4453		65.7071	49.9402	71.6329	5.42318
DHAP <-> GAP	54.0338	48.8893	60.0392	2.78748		62.095	46.3387	68.0787	5.435
GAP <-> 3PG + ATP + NADH	125.231	120.09	131.329	2.80983		137.921	122.002	143.789	5.4468
3PG <-> PEP	109.269	104.125	115.361	2.80905		125.7	109.787	131.566	5.44462
PEP -> Pyr + ATP	76.9008	72.3978	83.0024	2.65115		64.2872	49.9935	86.2542	9.06517
G6P -> 6PG + NADPH	56.1149	37.879	71.5654	8.4216		44.1282	26.5219	91.5146	16.2482
6PG -> Ru5P + CO2 + NADPH	56.1149	37.879	71.5654	8.4216		44.1282	26.5219	91.5146	16.2482
Ru5P <-> X5P	33.0542	20.8772	43.3528	5.6189		26.0711	14.3471	57.4129	10.7665
Ru5P <-> R5P	23.0607	16.9836	28.2126	2.80725		18.0571	12.1799	33.8433	5.41585
X5P <-> GAP + EC2	33.0542	20.8772	43.3528	5.6189		26.0711	14.3471	57.4129	10.7665
F6P <-> E4P + EC2	-12.9666	-18.1137	-6.8879	2.80645		-10.3258	-26.1269	-4.4541	5.4182
S7P <-> R5P + EC2	-20.0877	-25.1329	-14.0097	2.7808		-15.7454	-31.5398	-9.8177	5.43052
F6P <-> GAP + EC3	-20.0877	-25.1329	-14.0097	2.7808		-15.7454	-31.5398	-9.8177	5.43052
S7P <-> E4P + EC3	20.0877	14.0097	25.1329	2.7808		15.7454	9.8177	31.5398	5.43052
Pyr.m -> AcCoA.m + CO2 + NADH	60.0456	54.9068	66.1389	2.80803		67.9502	52.0224	74.345	5.58065
OAA.m + AcCoA.m -> CIT.m	37.4458	32.3149	47.4117	3.7742		66.2252	50.3027	82.5943	8.0729
CIT.m <-> ICit	36.4636	31.3323	42.5612	2.80722		60.4037	44.4725	66.8108	5.58458
ICit <-> AKG + CO2 + NADH	36.4636	31.3323	42.5612	2.80722		60.4037	44.4725	66.8108	5.58458
AKG -> SucCoA + CO2 + NADH	26.9986	21.859	33.0964	2.80935		53.2543	37.324	59.6668	5.5857
SucCoA <-> Suc + ATP	26.7547	21.6264	30.4495	2.20578		53.0752	37.1476	59.4867	5.58478
Suc <-> Fum + NADH	26.9986	21.859	33.0964	2.80935		53.2543	37.324	59.6668	5.5857
Fum <-> Mal	28.5367	24.8167	34.6533	2.45915		54.3319	38.3861	60.7434	5.58933
Mal <-> OAA.m + NADH	28.5367	24.036	34.6482	2.65305		38.6859	24.3582	60.7452	9.09675
Mal -> Pyr.m + CO2 + NADPH	1e-07	0	4.1199	1.02998		15.6461	0	24.5289	6.13223
PEP + CO2 <-> OAA	25.616	25.4436	31.761	1.57935		57.0151	41.2128	124.811	20.8996
OAA + ATP -> PEP + CO2	1e-07	0	6.1446	1.53615		1e-07	0	83.42	20.855
OAA -> Ac + OA	5.2454	5.1478	5.3434	0.0489		21.6005	21.5025	21.6985	0.049
Ac + ATP -> AcCoA	5.8352	5.737	5.934	0.04925		21.7705	21.6717	21.8694	0.049425
CIT + ATP -> AcCoA + OAA	1e-07	0	9.8056	2.4514		1e-07	0	16.4021	4.10053
AKG + NADPH + NH3 -> Glu	38.0411	37.7715	38.3134	0.135475		25.6625	25.39	25.9351	0.136275
Glu + ATP + NH3 -> Gln	2.9266	2.9029	2.9506	0.011925		1.8938	1.8698	1.9178	0.012
Glu + ATP + 2*NADPH -> Pro	1.1771	1.1686	1.1858	0.0043		0.7876	0.779	0.7963	0.004325
Glu + AcCoA.m + 2*ATP + 4*NADPH -> Lys + CO2	1.4185	1.4132	1.4238	0.00265		1.0871	1.0818	1.0925	0.002675
Glu + CO2 + Gln + Asp + AcCoA.m + 5*ATP + NADPH -> Arg + AKG + Fum + Ac	1.0892	1.0813	1.0971	0.00395		0.7324	0.7246	0.7403	0.003925
OAA + Glu -> Asp + AKG	7.6956	7.6196	7.7716	0.038		4.6365	4.5604	4.7126	0.03805
Asp + 2*ATP + NH3 -> Asn	0.7911	0.7813	0.8008	0.004875		0.4249	0.4151	0.4347	0.0049
Pyr.m + Glu -> Ala + AKG	2.9625	2.9371	2.988	0.012725		1.8838	1.8582	1.9093	0.012775
3PG + Glu -> Ser + AKG + NADH	12.623	12.5643	12.6824	0.029525		9.3495	9.2901	9.4089	0.0297
Ser <-> Gly + MEETHF	4.5388	4.527	4.5506	0.0059		3.6329	3.6211	3.6447	0.0059
Gly <-> CO2 + MEETHF + NADH + NH3	-3.8461	-3.8552	-3.8371	0.004525		-3.1086	-3.1177	-3.0996	0.004525
Ser + AcCoA + 3*ATP + 4*NADPH + SO4 -> Cys + Ac	0.5505	0.5455	0.5556	0.002525		0.3406	0.3355	0.3457	0.00255
Asp + 2*ATP + 2*NADPH -> Thr	3.2443	3.2059	3.2827	0.0192		1.789	1.7506	1.8274	0.0192
Asp + METHF + Cys + SucCoA + ATP + 2*NADPH -> Met + Pyr + Suc + NH3	0.2439	0.2427	0.2451	0.0006		0.1791	0.1779	0.1803	0.0006
Pyr.m + Pyr.m + Glu + NADPH -> Val + CO2 + AKG	1.6714	1.6549	1.6879	0.00825		1.0084	0.9919	1.0248	0.008225
AcCoA.m + Pyr.m + Pyr.m + Glu + NADPH -> Leu + CO2 + CO2 + AKG + NADH	2.0822	2.0635	2.101	0.009375		1.3003	1.2815	1.3192	0.009425
Thr + Pyr + Glu + NADPH -> Ile + CO2 + AKG + NH3	1.1251	1.1157	1.1345	0.0047		0.7224	0.713	0.7319	0.004725
PEP + PEP + E4P + Glu + ATP + NADPH -> Phe + CO2 + AKG	0.9322	0.9236	0.9408	0.0043		0.5769	0.5683	0.5856	0.004325
PEP + PEP + E4P + Glu + ATP + NADPH -> Tyr + CO2 + AKG + NADH	0.816	0.8054	0.8265	0.005275		0.4259	0.4154	0.4365	0.005275
Ser + R5P + PEP + E4P + PEP + Gln + 3*ATP + NADPH -> Trp + CO2 + GAP + Pyr + Glu	0.5573	0.5494	0.5651	0.003925		0.2749	0.2671	0.2827	0.0039
R5P + FTHF + Gln + Asp + 5*ATP -> His + AKG + Fum + 2*NADH	0.4488	0.4472	0.4505	0.000825		0.3452	0.3435	0.3468	0.000825
MEETHF + NADH -> METHF	0.2439	0.2427	0.2451	0.0006		0.1791	0.1779	0.1803	0.0006
MEETHF -> FTHF + NADPH	0.4488	0.4472	0.4505	0.000825		0.3452	0.3435	0.3468	0.000825
GLC.ext -> GLC	100.004	99.9063	100.102	0.048825		99.856	98.938	100.773	0.458725
Ac -> Ac.ext	9.9994e-08	0	0.002	0.0005		1.9303e-07	0	0.002	0.0005
OA -> OA.ext	5.2454	5.1478	5.3434	0.0489		21.6005	21.5025	21.6985	0.049
CIT -> CIT.ext	0.9822	0.8854	1.08	0.04865		5.8214	5.7235	5.9194	0.048975
MAN -> MAN.ext	1e-07	0	0.002	0.0005		5.8198e-07	0	0.002	0.0005
GLO -> GLO.ext	9.9981e-08	0	0.002	0.0005		2.9195e-07	0	0.002	0.0005
EOL -> EOL.ext	1.0003e-07	0	0.002	0.0005		3.8735e-07	0	0.002	0.0005
CO2 -> CO2.ext	159.737	158.195	161.262	0.766675		187.206	181.561	192.845	2.821
GA -> GA.ext	0.016	0.0156	0.0164	0.0002		0.0035	0.0031	0.0039	0.0002
O2.ext -> O2	160	150.2	169.8	4.8999		183	173.2	192.8	4.8999
NH3.ext -> NH3	44.2359	43.9356	44.5396	0.151		30.1884	29.8845	30.4923	0.15195
SO4.ext -> SO4	0.5505	0.5455	0.5556	0.002525		0.3406	0.3355	0.3457	0.00255
CIT.m -> CIT	0.9822	0.8854	1.08	0.04865		5.8214	5.7235	5.9194	0.048975
Pyr -> Pyr.m	70.5152	66.0215	76.6011	2.6449		58.8054	44.1132	80.8438	9.18265
AcCoA <-> AcCoA.m	-18.01	-18.1133	-8.2004	2.47822		1.3949	1.2912	1.4986	0.05185
OAA.m <-> OAA	-8.9091	-18.8554	-8.8077	2.51192		-27.5393	-45.9397	-11.8014	8.53458
F6P + NADH -> MAN	1.4909	1.4888	1.4938	0.00125		1.2823	1.2802	1.2852	0.00125
DHAP + NADH -> GLO	4.1998	4.1939	4.206	0.003025		3.6121	3.6062	3.6183	0.003025
E4P + NADH -> EOL	3.4998	3.4949	3.5051	0.00255		3.0101	3.0052	3.0153	0.002525
0.275*Ala + 0.11*Arg + 0.056*Asn + 0.168*Asp + 0.021*Cys + 0.24*Glu + 0.08*Gln + 1.093*Gly + 0.055*His + 0.106*Ile + 0.188*Leu + 0.173*Lys + 0.028*Met + 0.083*Phe + 0.118*Pro + 0.796*Ser + 0.134*Thr + 0.034*Trp + 0.055*Tyr + 0.143*Val + 1.6*G6P + 0.86*F6P + 0.281*R5P + 0.213*MAN + 0.6*GLO + 0.5*EOL + 0.188*E4P + 0.08*GAP + 0.477*3PG + 0.306*PEP + 0.866*Pyr + 3.328*AcCoA + 0.15*Ac + 0.538*OAA + 0.…	6.9996	6.9899	7.0094	0.004875		6.0201	6.0103	6.0299	0.0049
65*Ala + 20*Arg + 25*Asn + 44*Asp + 10*Cys + 25*Glu + 17*Gln + 46*Gly + 4*His + 24*Ile + 48*Leu + 13*Lys + 3*Met + 22*Phe + 22*Pro + 88*Ser + 74*Thr + 20*Trp + 27*Tyr + 42*Val + 2554*ATP -> GA	0.016	0.0156	0.0164	0.0002		0.0035	0.0031	0.0039	0.0002
CO2.unlabeled + CO2 -> CO2 + CO2.out	55.7879	17.5546	127.068	27.3784		22.5933	0	106.459	26.6147
Thr <-> Thr.p + dummy1	0	0	0	0		0	0	0	0
Val <-> Val.p + dummy2	0	0	0	0		0	0	0	0
Ser <-> Ser.p + dummy3	0	0	0	0		0	0	0	0
Note: At convergence, accurate 68% and 95% conﬁdence intervals were computed for all estimated ﬂuxes by evaluating the sensitivity of the minimized SSR to ﬂux variations. The precision (or standard errors) of estimated ﬂuxes were determined by the equation: Flux precision (stdev) = [(flux upper bound 95%) – (flux lower bound 95%)]/4. Detailed calculation of confidence intervals and sd could refer…

## Sheet: Exchange flux
	A. niger DS03043					A. niger CBS513.88
Exchange reactions	Value	LB	UB			Value	LB	UB
G6P <-> F6P	17641	0	Inf			199.219	0	Inf
FBP <-> DHAP + GAP	1e-07	0	Inf			0.9989	0	Inf
DHAP <-> GAP	1e-07	0	Inf			1e-07	0	Inf
GAP <-> 3PG + ATP + NADH	14.2764	0	Inf			3.5494	0	Inf
3PG <-> PEP	1e-07	0	Inf			160.839	0	Inf
Ru5P <-> X5P	134860	0	Inf			57527	0	Inf
Ru5P <-> R5P	112550	73.4672	Inf			1e-07	0	Inf
X5P <-> GAP + EC2	134880	0	Inf			57388	0	Inf
F6P <-> E4P + EC2	72.1155	0	192.162			4.7977	0	97.1065
S7P <-> R5P + EC2	105300	78.1682	Inf			1e-07	0	Inf
F6P <-> GAP + EC3	1e-07	0	222.663			77178	0	Inf
S7P <-> E4P + EC3	20507	77.7904	NaN			1763.9	0	Inf
CIT.m <-> ICit	1.3729	0	Inf			1029.6	0	Inf
ICit <-> AKG + CO2 + NADH	1962.1	0	Inf			1199.4	0	Inf
SucCoA <-> Suc + ATP	9.9957	0	Inf			28.5898	0	Inf
Suc <-> Fum + NADH	1.3708	0	Inf			4.2309	0	Inf
Fum <-> Mal	95.5162	17.3708	Inf			305.96	66.9438	Inf
Mal <-> OAA.m + NADH	244.656	17.3905	Inf			4421.7	66.9766	Inf
PEP + CO2 <-> OAA	1e-07	0	6.1377			1e-07	0	83.4409
Ser <-> Gly + MEETHF	8.4769	5.6731	12.4736			50.4227	25.8107	123.395
Gly <-> CO2 + MEETHF + NADH + NH3	1e-07	0	5.0727			3.2564	0	8.8765
AcCoA <-> AcCoA.m	40143	0	Inf			53.2766	0	Inf
OAA.m <-> OAA	2196.8	70.5256	NaN			262.452	73.0114	Inf
Thr <-> Thr.p + dummy1	0.4873	0.3519	0.6312			0.1493	0.1045	0.1968
Val <-> Val.p + dummy2	0.3549	0.2843	0.4316			2.2721	1.4303	3.2344
Ser <-> Ser.p + dummy3	1.6748	0.8627	2.5938			0	0	0

## Sheet: Minimal weighted residual
	A. niger DS03043	A. niger CBS513.88
SSR	24	22.6
Accepted SSR	33.1	34.8
